# Supplementary material for: Valproic Acid Combined with Zoledronate Enhance γδ T Cell-Mediated Cytotoxicity against Osteosarcoma Cells via the Accumulation of Mevalonate Pathway Intermediates
Source: Front Immunol. 2018 Feb 27;9:377. doi: 10.3389/fimmu.2018.00377 (PMC5835048; doi:10.3389/fimmu.2018.00377)
Supplement: Supplementary file 3 [file Table_1.xls]

## Sheet: Sheet1
Table 1 Specimen Information
Primary cells		Specimen information
Name		Age	Gender	Location	Feature of specimen
Patient 1		19	male	left tibia	pre-chemotherapy
Patient 2		16	male	right ilium	pre-chemotherapy
Patient 3		38	male	left femur	sensitive to chemotherapy
Patient 4		35	male	right femur	metastasis
Patient 5		17	male	right tibia	recurrence
Patient 6		12	female	right femur	insensitive to chemotherapy
Patient 7		17	female	left femur	pre-chemotherapy
